# Supplementary material for: Future global distribution and climatic suitability of Anopheles stephensi
Source: Sci Rep. 2025 Jul 1;15:22268. doi: 10.1038/s41598-025-07653-8 (PMC12215484; doi:10.1038/s41598-025-07653-8)
Supplement: Supplementary file 9 — Supplementary material 9 (XLSX 17.1 kb) [file 41598_2025_7653_MOESM9_ESM.xlsx]

## Sheet: Plan1
	ID-Name	Cutoff Threshold %	N. Model Agreement	N. Presences Misses	N. Presences Hits (PH)	Delta PH (Step*)	Presence Hit Rate % (PHR)	Delta PHR (Step*)	Unsuitable Cells	Suitable Cells	Suitable Area Extent % (SAE)	Delta SAE
	V>1.P:2%	2	1	0	756		100		6722300	2305922	25.5413
	V>2.P:5%	5	2	1	755	-1	99.8677	-0.132275	7151778	1876444	20.7842	-4.75706
	V>3.P:7%	7	3	1	755	0	99.8677	0	7370861	1657361	18.3576	-2.42665
	V>4.P:10%	10	4	2	754	-1	99.7354	-0.132275	7519588	1508634	16.7102	-1.64736
	V>5.P:12%	12	5	3	753	-1	99.6032	-0.132275	7635936	1392286	15.4215	-1.28871
	V>6.P:14%	14	6	3	753	0	99.6032	0	7726420	1301802	14.4193	-1.00223
	V>7.P:17%	17	7	5	751	-2	99.3386	-0.26455	7809666	1218556	13.4972	-0.922064
	V>8.P:19%	19	8	6	750	-1	99.2063	-0.132275	7880959	1147263	12.7075	-0.789668
	V>9.P:21%	21	9	13	743	-7	98.2804	-0.925926	7946160	1082062	11.9853	-0.722191
	V>10.P:24%	24	10	13	743	0	98.2804	0	8003923	1024299	11.3455	-0.639805
	V>11.P:26%	26	11	15	741	-2	98.0159	-0.26455	8060379	967843	10.7202	-0.625328
	V>12.P:29%	29	12	19	737	-4	97.4868	-0.529101	8113643	914579	10.1302	-0.589972
	V>13.P:31%	31	13	23	733	-4	96.9577	-0.529101	8164019	864203	9.57224	-0.557984
	V>14.P:33%	33	14	26	730	-3	96.5608	-0.396825	8211236	816986	9.04925	-0.522993
	V>15.P:36%	36	15	29	727	-3	96.164	-0.396825	8258450	769772	8.52629	-0.52296
	V>16.P:38%	38	16	33	723	-4	95.6349	-0.529101	8305580	722642	8.00426	-0.52203
	V>17.P:40%	40	17	33	723	0	95.6349	0	8348625	679597	7.52747	-0.476783
	V>18.P:43%	43	18	39	717	-6	94.8413	-0.793651	8390664	637558	7.06183	-0.46564
	V>19.P:45%	45	19	51	705	-12	93.254	-1.5873	8431601	596621	6.6084	-0.453434
	V>20.P:48%	48	20	106	650	-55	85.9788	-7.27513	8473571	554651	6.14352	-0.464876
	V>21.P:50%	50	21	113	643	-7	85.0529	-0.925926	8514821	513401	5.68662	-0.456901
	V>22.P:52%	52	22	114	642	-1	84.9206	-0.132275	8554081	474141	5.25176	-0.434859
	V>23.P:55%	55	23	117	639	-3	84.5238	-0.396825	8599779	428443	4.7456	-0.506168
	V>24.P:57%	57	24	123	633	-6	83.7302	-0.793651	8655760	372462	4.12553	-0.620067
	V>25.P:60%	60	25	127	629	-4	83.2011	-0.529101	8725430	302792	3.35384	-0.771691
	V>26.P:62%	62	26	132	624	-5	82.5397	-0.661376	8756854	271368	3.00577	-0.348064
	V>27.P:64%	64	27	140	616	-8	81.4815	-1.0582	8781080	247142	2.73744	-0.268336
	V>28.P:67%	67	28	146	610	-6	80.6878	-0.793651	8802587	225635	2.49922	-0.23822
	V>29.P:69%	69	29	152	604	-6	79.8942	-0.793651	8819414	208808	2.31284	-0.186382
	V>30.P:71%	71	30	159	597	-7	78.9683	-0.925926	8833273	194949	2.15933	-0.153508
	V>31.P:74%	74	31	166	590	-7	78.0423	-0.925926	8845050	183172	2.02888	-0.130447
	V>32.P:76%	76	32	170	586	-4	77.5132	-0.529101	8855594	172628	1.91209	-0.116789
	V>33.P:79%	79	33	176	580	-6	76.7196	-0.793651	8865749	162473	1.79961	-0.112481
	V>34.P:81%	81	34	182	574	-6	75.9259	-0.793651	8875836	152386	1.68788	-0.111727
	V>35.P:83%	83	35	188	568	-6	75.1323	-0.793651	8885818	142404	1.57732	-0.110564
	V>36.P:86%	86	36	200	556	-12	73.545	-1.5873	8896108	132114	1.46334	-0.113976
	V>37.P:88%	88	37	211	545	-11	72.0899	-1.45503	8906108	122114	1.35258	-0.110764
	V>38.P:90%	90	38	222	534	-11	70.6349	-1.45503	8916093	112129	1.24198	-0.110598
	V>39.P:93%	93	39	258	498	-36	65.873	-4.7619	8925629	102593	1.13636	-0.105624
	V>40.P:95%	95	40	280	476	-22	62.963	-2.91005	8936303	91919	1.01813	-0.118229
	V>41.P:98%	98	41	303	453	-23	59.9206	-3.04233	8948413	79809	0.883995	-0.134135
	V>42.P:100%	100	42	342	414	-39	54.7619	-5.15873	8965127	63095	0.698864	-0.185131
	Table S1. Sensitivity Analysis Tabular Results: Summarizes multiple calculations derived from the overlap of selected models after TSS evaluation to assess the level of predictive agreement and the extent of each class based on grid cell counts. Key indicators are presented in the highlighted columns: N. Model Agreement: The number of binary models whose suitability predictions overlap within the…
